# Supplementary material for: I2b2-etl: Python application for importing electronic health data into the informatics for integrating biology and the bedside platform
Source: Bioinformatics. 2022 Sep 2;38(20):4833–6. doi: 10.1093/bioinformatics/btac595 (PMC9563689; doi:10.1093/bioinformatics/btac595)
Supplement: btac595_Supplementary_Data [file btac595_supplementary_data.zip › ex5_concepts.csv]

path	code	type
/Labs/Blood/Blood-Glucose	GLU	integer
/Diagnosis/Diabetes-Mellitus	DM	assertion
